# Supplementary material for: A Novel Form of Progressive Retinal Atrophy in Swedish Vallhund Dogs
Source: PLoS One. 2014 Sep 8;9(9):e106610. doi: 10.1371/journal.pone.0106610 (PMC4157785; doi:10.1371/journal.pone.0106610)
Supplement: Table S3 — Association analysis of six known canine PRA genes in Swedish vallhund retinopathy. Eleven cases and eleven controls were pooled and genotyped for one to four microsatellite markers in each locus. The fragment sizes (bp) are marked in the table. The fact that the affected dogs do not share common alleles in any loci and same alleles were present in both cases and controls excludes these known PRA genes as candidates. For the CNGB3_29_35.82 and BEST1_18_57.49 markers, the pooled samples were individually genotyped to confirm the results. The NPHP4 markers were genotyped separately in a different set of dogs. (XLSX) [file pone.0106610.s004.xlsx]

## Sheet: Sheet1
Table S3. Association analysis of six known canine PRA genes in Swedish vallhund retinopathy. Eleven cases and eleven controls were pooled and genotyped for one to four microsatellite markers in each locus. The fragment sizes (bp) are marked in the table. The fact that the affected dogs do not share common alleles in any loci and same alleles were present in both cases and controls excludes these…
		Fragment size														Fragment size
Dog	Age of diagnosis	PDE6B_3_94.18	PDE6B_3_94.64	PDE6A_4_62.31	PDE6A_4_62.47	RPE65_6_79.87	RPE65_6_79.98	CNGB3_29_35.86	BEST1_18_57.81		CNGB3_29_35.82	BEST1_18_57.49		Dog	Age of diagnosis	NPHP4_5_GATG	NPHP4_5_ATGA	NPHP4_5_AAAG	NPHP4_5_ATAA
case 1	1	267/271	270/279/310/335	251	248/256	320	262/275	165/177	245/247		336/344	236/242		case 1	3	432	351	412/416	458
case 2	2										336/340	236/242		case 2	4	432	351	412/428	458
case 3	3										340	242		case 3	4	410/432	351	408/424	-
case 4	3										336/346	236/240		case 4	5	432	351	420/428	455/458
case 5	3										336/340	236/242		case 5	6	410/432	351	396/420	-
case 6	3										336/346	240		case 6	6	432	351	420	455/458
case 7	3										336/346	240		case 7	6	432	351	412	-
case 8	3										340/344	242		case 8	9	432	351	416/424	455/458
case 9	4										344	240/242		case 9	9	410/432	351	408/424	447/455
case 10	4										344	240/242		case 10	9	432	351	420/428	455
case 11	4										336/340	236/240		case 11	12	432	351	416	458/462
Dog	Age of the last eye exam	PDE6B_3_94.18	PDE6B_3_94.64	PDE6A_4_62.31	PDE6A_4_62.47	RPE65_6_79.87	RPE65_6_79.98	CNGB3_29_35.86	BEST1_18_57.81		CNGB3_29_35.82	BEST1_18_57.49		Dog	Age of the last eye exam	NPHP4_5_GATG	NPHP4_5_ATGA	NPHP4_5_AAAG	NPHP4_5_ATAA
control 1	16	267/271	270/279/310/335	251	248/256	320	262/275	165/177	245/247		340/344	240/242		control 1	15	432	351	420/424	455/458
control 2	15										340/344	242		control 2	13	-	351	412/420	458
control 3	13										340/344	240		control 3	12	410/432	351	408/416	447/458
control 4	13										340	236/242		control 4	11	432	351	416/420	458
control 5	11										336/346	240/242		control 5	11	432	351	416/428	451/458
control 6	11										340/344	240		control 6	10	-	351	412/428	458
control 7	10										336/344	242		control 7	9	432	351	416/424	-
control 8	9										340/346	240		control 8	8	410/432	351	408/416	447/458
control 9	9										336/344	240/242		control 9	7	432	351	416/424	-
control 10	8										340	240/242		control 10	7	432	351	420/424	455
control 11	6										336	240		control 11	7	410/432	351	408/424	447/455

## Sheet: Sheet2
	PDE6B_3_94.18	PDE6B_3_94.64	PDE6A_4_62.31	PDE6A_4_62.47	PRCD_9_7.28	PRCD_9_7.11	RPE65_6_79.87	RPE65_6_79.98	CNGB3_29_35.82	BEST1_18_57.49	NPHP4_5_GATG
	PDE6B_3_94.18_LJP386	PDE6B_3_94.64_LJP386	PDE6A_4_62.31_LJP386	PDE6A_4_62.47_LJP386	PRCD_9_7.28_LJP386	PRCD_9_7.11_LJP386	RPE65_6_79.87_LJP386	RPE65_6_79.98_LJP386	CNGB3_29_35.82_LJP386	BEST1_18_57.49_LJP386	NPHP4_5_GATG_LJP386
	PDE6B_3_94.18_LJP374	PDE6B_3_94.64_LJP374	PDE6A_4_62.31_LJP374	PDE6A_4_62.47_LJP374	PRCD_9_7.28_LJP374	PRCD_9_7.11_LJP374	RPE65_6_79.87_LJP374	RPE65_6_79.98_LJP374	CNGB3_29_35.82_LJP374	BEST1_18_57.49_LJP374	NPHP4_5_GATG_LJP374
	PDE6B_3_94.18_LJP364	PDE6B_3_94.64_LJP364	PDE6A_4_62.31_LJP364	PDE6A_4_62.47_LJP364	PRCD_9_7.28_LJP364	PRCD_9_7.11_LJP364	RPE65_6_79.87_LJP364	RPE65_6_79.98_LJP364	CNGB3_29_35.82_LJP364	BEST1_18_57.49_LJP364	NPHP4_5_GATG_LJP364
	PDE6B_3_94.18_LJP365	PDE6B_3_94.64_LJP365	PDE6A_4_62.31_LJP365	PDE6A_4_62.47_LJP365	PRCD_9_7.28_LJP365	PRCD_9_7.11_LJP365	RPE65_6_79.87_LJP365	RPE65_6_79.98_LJP365	CNGB3_29_35.82_LJP365	BEST1_18_57.49_LJP365	NPHP4_5_GATG_LJP365
	PDE6B_3_94.18_LJP350	PDE6B_3_94.64_LJP350	PDE6A_4_62.31_LJP350	PDE6A_4_62.47_LJP350	PRCD_9_7.28_LJP350	PRCD_9_7.11_LJP350	RPE65_6_79.87_LJP350	RPE65_6_79.98_LJP350	CNGB3_29_35.82_LJP350	BEST1_18_57.49_LJP350	NPHP4_5_GATG_LJP350
	1	2	3
A	PDE6B_3_94.18	CNGB3_29_35.82	NPHP4_5_GATG_LJP386
B	PDE6B_3_94.64	BEST1_18_57.49	NPHP4_5_GATG_LJP374
C	PDE6A_4_62.31		NPHP4_5_GATG_LJP364
D	PDE6A_4_62.47		NPHP4_5_GATG_LJP365
E	PRCD_9_7.28		NPHP4_5_GATG_LJP350
F	PRCD_9_7.11
G	RPE65_6_79.87
H	RPE65_6_79.98
		7
		8
		9
		13
		15
